# Supplementary material for: The Impact of Hydration and Dehydration on the Mobility and Location of Ibuprofen Molecules in the Voids of Ultra-Stable Zeolite Y
Source: Materials (Basel). 2021 Dec 17;14(24):7823. doi: 10.3390/ma14247823 (PMC8709391; doi:10.3390/ma14247823)
Supplement: Supplementary file 1 [file materials-14-07823-s001.zip]

Archive with 1 entries (1 files):
- materials-1489457-supplementary.pdf
